# Supplementary material for: Computational Studies of Auto-Active van der Waals Interaction Molecules on Ultra-Thin Black-Phosphorus Film
Source: Molecules. 2023 Jan 9;28(2):681. doi: 10.3390/molecules28020681 (PMC9864666; doi:10.3390/molecules28020681)
Supplement: Supplementary file 1 [file molecules-28-00681-s001.zip]

Archive with 1 entries (1 files):
- molecules-2138302-supplementary.pdf
